# Supplementary material for: HAX-1 Protects Glioblastoma Cells from Apoptosis through the Akt1 Pathway
Source: Front Cell Neurosci. 2017 Dec 21;11:420. doi: 10.3389/fncel.2017.00420 (PMC5742904; doi:10.3389/fncel.2017.00420)
Supplement: Supplementary file 1 [file Data_Sheet_1.XLSX]

## Sheet: 工作表1
Figure 1
A	U118			U87-MG
	Control	KO-1	KO-2	Control	KO-1	KO-2
	0.374	0	0	0.376	0	0
	0.417	0	0	0.366	0	0
	0.381	0	0	0.399	0	0
B	U118			U87-MG
	Control	KO-1	KO-2	Control	KO-1	KO-2
	1	0.174	0.212	1	0.241	0.202
	1	0.218	0.233	1	0.301	0.183
	1	0.142	0.187	1	0.177	0.16
C	U118			U87-MG
	Control	KO-1	KO-2	Control	KO-1	KO-2
	75.6	44.2	40.1	73.4	26.3	30.1
	59.7	30.6	31.6	65.4	23.1	25.2
	67.2	36.7	35.7	57.2	20.6	21.3
Figure 2
A	U118			U87-MG
	Control	KO-1	KO-2	Control	KO-1	KO-2
G0/G1	49.5	63.9	72.8	48.8	84.6	80.4
	55.2	73.1	67.6	53.2	90.2	87.1
	44.1	58.3	76.8	45.3	79.8	74.2
S	21.4	28.6	20.2	21	9.3	9.2
	19.6	25.1	24.5	16.4	6.2	6.9
	23.7	30.9	18.1	25.6	12.4	11.7
G2/M	21.3	7.4	7	30.9	6.1	10.4
	18.8	7.1	7.6	25.7	3.4	6.1
	25.7	7.5	6.3	36.1	9.2	14.6
B	U118			U87-MG
	Control	KO-1	KO-2	Control	KO-1	KO-2
	1	1.91	2.01	1	1.51	1.55
	1	1.76	1.85	1	1.83	1.72
	1	2.04	1.79	1	1.67	1.41
Figure 3
	U118			U87-MG
	Control	KO-1	KO-2	Control	KO-1	KO-2
0mM	1.81	16.9	16.7	2.83	20.9	15.2
	1.92	15.4	15.1	2.61	17.6	17.5
	1.84	17.2	16.9	3.07	21.7	13.7
0.25mM	17.1	70.4	75.7	14.9	30.3	27.7
	16.4	65.2	69.8	13.4	28.9	26.1
	18.8	75.9	79.3	16.7	33.2	29.6
0.5mM	27.5	77.6	77.9	23.6	91.4	79.8
	30.2	82.8	84.3	25.7	87.3	85.3
	25.8	73.5	72.4	22.1	82.6	74.4
Figure 4
	U118			U118-H2O2			U87-MG			U87-MG-H2O2
	Control	KO-1	KO-2	Control	KO-1	KO-2	Control	KO-1	KO-2	Control	KO-1	KO-2
Caspase9	1	1.696	1.407	0.082	0.099	0.035	1	0.635	0.727	0.211	0.134	0.121
	1	1.485	1.332	0.102	0.107	0.033	1	0.577	0.729	0.234	0.117	0.137
	1	1.713	1.566	0.093	0.104	0.037	1	0.684	0.92	0.197	0.112	0.119
cleaved-C9	0	0	0	1	1.436	1.958	0	0	0	1	2.548	2.206
	0	0	0	1	1.61	2.135	0	0	0	1	2.286	1.965
	0	0	0	1	1.39	1.804	0	0	0	1	2.633	2.412
Caspase3	1	0.852	0.557	0.026	0.025	0.034	1	1.44	1.327	0.506	0.849	0.913
	1	0.766	0.672	0.022	0.021	0.039	1	1.293	1.206	0.458	0.763	0.788
	1	0.948	0.53	0.028	0.034	0.033	1	1.517	1.389	0.553	0.852	0.891
Cleaved-C3	0	0	0	1	1.426	1.958	0	0.436	0.102	1	2.207	2.365
	0	0	0	1	1.553	2.277	0	0.311	0.149	1	2.082	2.436
	0	0	0	1	1.352	1.803	0	0.374	0.126	1	2.311	2.107
PARP	1	1.076	0.691	0.107	0.064	0.095	1	1.358	1.061	0.315	0.305	0.355
	1	1.205	0.887	0.837	0.072	0.088	1	1.269	1.144	0.293	0.288	0.326
	1	0.993	0.603	0.921	0.088	0.096	1	1.397	1.074	0.333	0.314	0.342
Cleaved-PARP	0	0	0	1	2.223	2.508	0	0	0	1	2.05	2.314
	0	0	0	1	2.074	2.671	0	0	0	1	1.817	2.162
	0	0	0	1	2.393	2.136	0	0	0	1	2.133	2.406
Figure 5
A	U118			U87-MG
	Control	KO-1	KO-2	Control	KO-1	KO-2
p53	1	4.35	3.66	1	3.74	3.64
	1	4.07	3.43	1	3.99	3.86
	1	4.42	3.72	1	3.45	3.27
BAX	1	3.75	3.54	1	2.64	2.05
	1	3.36	3.15	1	2.33	2.21
	1	3.89	3.71	1	2.82	2.47
C	U118			U87-MG
	Control	KO-1	KO-2	Control	KO-1	KO-2
0	1	1	1	1	1	1
	1	1	1	1	1	1
	1	1	1	1	1	1
0.5	0.46	0.91	0.94	0.23	1.01	1.09
	0.42	0.88	0.95	0.22	0.97	0.99
	0.48	0.94	0.88	0.25	0.93	1.03
1	0.28	0.98	0.81	0.05	0.95	0.85
	0.27	0.93	0.74	0.04	0.95	0.72
	0.25	0.97	0.83	0.05	0.86	0.83
2	0.06	0.78	0.47	0	0.57	0.64
	0.05	0.82	0.53	0.01	0.62	0.52
	0.07	0.74	0.46	0.03	0.53	0.58
D	U118			U87-MG
2-△△ct	Control	KO-1	KO-2	Control	KO-1	KO-2
	1	1.26576	0.939523	1	1.14076	0.790041
	1	1.04972	1.08674	1	1.12506	0.993093
	1	1.23114	1.05702	1	0.952638	0.876606
F	U118			U87-MG
	Control	KO-1	KO-2	Control	KO-1	KO-2
	1	0.325	0.238	1	0.491	0.505
	1	0.351	0.243	1	0.462	0.486
	1	0.332	0.226	1	0.488	0.513
Figure 6
B	U118			U87-MG
	Control	KO-1	KO-2	Control	KO-1	KO-2
Akt1	1	0.121	0.098	1	0.157	0.103
	1	0.117	0.105	1	0.142	0.089
	1	0.134	0.108	1	0.166	0.107
MDM2	1	0.321	0.199	1	0.235	0.171
	1	0.338	0.187	1	0.215	0.164
	1	0.326	0.207	1	0.229	0.182
D	U118						U87-MG
	Control	OE	KO-1	KO-2	KO1+OE	KO-2+OE	Control	OE	KO-1	KO-2	KO1+OE	KO-2+OE
Akt1	1	1.282	0.465	0.567	1.102	0.95	1	1.858	0.739	0.588	1.671	1.862
	1	1.206	0.502	0.603	1.032	1.098	1	1.773	0.682	0.643	1.872	1.677
	1	1.331	0.411	0.532	1.177	1.104	1	1.941	0.791	0.581	1.52	1.791
MDM2	1	1.339	0.635	0.708	0.997	1.163	1	1.672	0.582	0.505	0.914	1.589
	1	1.268	0.557	0.651	1.092	1.096	1	1.749	0.609	0.472	1.114	1.704
	1	1.432	0.584	0.682	0.974	1.048	1	1.585	0.518	0.568	1.098	1.627
Hsp90	1	0.852	0.84	0.861	0.935	0.883	1	1.112	1.077	0.99	1.08	1.074
	1	0.961	0.884	0.933	0.989	0.934	1	1.296	1.104	1.098	1.007	0.972
	1	0.792	0.932	0.972	0.903	0.973	1	1.099	0.956	1.042	1.102	1.113
Figure 7
C	U118				U87-MG
	Control	OE	KO-1	KO-2	Control	OE	KO-1	KO-2
Akt1	1	1.342	0.731	0.784	1	1.165	0.345	0.37
	1	1.279	0.668	0.72	1	1.227	0.417	0.405
	1	1.416	0.754	0.813	1	1.118	0.316	0.324
Hsp90	1	1.152	0.573	0.386	1	1.137	0.374	0.203
	1	1.237	0.634	0.409	1	1.209	0.413	0.222
	1	1.136	0.551	0.351	1	1.153	0.352	0.236
Figure 8
	U118	U87-MG
HAX-1 and Hsp90	0.983	0.979
	0.998	0.989
	0.963	0.991
	U118				U87-MG
	Control	OE	KO-1	KO-2	Control	OE	KO-1	KO-2
Akt1 and Hsp90	1	1.106	0.742	0.703	1	1.093	0.704	0.742
	1	1.139	0.779	0.726	1	1.126	0.732	0.768
	1	1.153	0.802	0.759	1	1.082	0.727	0.739
Figure 9
	U118				U118-Hsp90 inhibition
	Control	OE	KO-1	KO-2	Control	OE	KO-1	KO-2
Akt1	1	1792	0.467	0.483	0.721	0.688	0.62	0.653
	1	1.973	0.382	0.514	0.637	0.813	0.595	0.451
	1	1.695	0.503	0.447	0.763	0.609	0.637	0.762
MDM2	1	1.324	0.401	0.493	0.602	0.593	0.565	0.576
	1	1.407	0.382	0.407	0.584	0.616	0.582	0.638
	1	1.251	0.413	0.454	0.677	0.668	0.531	0.533
	U87-MG				U87-MG-Hsp90 inhibition
	Control	OE	KO-1	KO-2	Control	OE	KO-1	KO-2
Akt1	1	1.259	0.472	0.687	0.713	0.654	0.617	0.598
	1	1.442	0.496	0.492	0.659	0.682	0.548	0.504
	1	1.377	0.453	0.408	0.677	0.631	0.573	0.562
MDM2	1	1.421	0.454	0.533	0.521	0.573	0.482	0.531
	1	1.336	0.44	0.423	0.572	0.492	0.537	0.476
	1	1.293	0.518	0.555	0.488	0.536	0.429	0.588
